# Supplementary material for: Small-molecule probe for IBD risk variant GPR65 I231L alters cytokine signaling networks through positive allosteric modulation
Source: Sci Adv. 2024 Jul 19;10(29):eadn2339. doi: 10.1126/sciadv.adn2339 (PMC11259170; doi:10.1126/sciadv.adn2339)
Supplement: Supplementary file 2 — Data S1 to S4 [file sciadv.adn2339_data_s1_to_s4.zip]

Archive with 4 entries (4 files):
- sciadv.adn2339_data_s1.xlsx
- sciadv.adn2339_data_s2.xlsx
- sciadv.adn2339_data_s3.xlsx
- sciadv.adn2339_data_s4.xlsx
