# Supplementary material for: Small-molecule probe for IBD risk variant GPR65 I231L alters cytokine signaling networks through positive allosteric modulation
Source: Sci Adv. 2024 Jul 19;10(29):eadn2339. doi: 10.1126/sciadv.adn2339 (PMC11259170; doi:10.1126/sciadv.adn2339)
Supplement: Supplementary file 2 — Data S1 to S4 [file sciadv.adn2339_data_s1_to_s4.zip › sciadv.adn2339_data_s1.xlsx]

## Sheet: Dose Confirmation
Broad ID	HeLa GPR65 KO + hGPR65	HeLa GPR65 KO + pLX	WT EC50 (uM)	null EC50 (uM)
Vendor
Cat #
Expected Mass (Desalted)
BRD-A18106607-001-02-5			6.04656	6.36102
Maybridge
MHC03309
239.048
BRD-A19095755-001-02-9			20.081	16.9433
ChemBridge
58425088
234.1
BRD-A19872532-001-02-1			>100	>100
Maybridge
MHC09209
338.152
BRD-A25190497-001-02-3			41.0466	30.3797
ChemBridge
57404216
260.127
BRD-A40378740-001-02-0			>100	>100
Maybridge
MHC02755
354.242
BRD-A44875014-001-02-0			13.2152	14.6599
Maybridge
MHC09739
290.163
BRD-A45312230-001-02-1			1.15438	1.25651
ChemBridge
86048297
271.132
BRD-A49179268-001-02-5			83.4256	67.4876
Maybridge
MHC00541
392.196
BRD-A50085437-001-02-6			26.2034	33.4579
ChemBridge
94338728
301.135
BRD-A52915155-001-02-2			14.876	10.5477
ChemBridge
92202598
316.154
BRD-A57537161-001-03-9			13.9264	12.3071
ChemBridge
11697111
309.148
BRD-A59464023-001-02-4			18.5206	16.7632
ChemBridge
64082784
378.242
BRD-A63170499-001-02-6			>100	>100
Maybridge
MHC06950
390.206
BRD-A69528226-001-02-9			19.9045	16.9988
ChemBridge
57405698
328.099
BRD-A78843635-001-02-6			>100	95.813
ChemBridge
51972690
347.211
BRD-A81869757-001-02-8			59.0169	43.8744
ChemBridge
46688516
274.159
BRD-A87117975-001-02-2			71.0625	54.7922
Maybridge
MHC02466
337.154
BRD-A91973386-001-02-5			59.6029	70.7456
Maybridge
MHC06821
323.21
BRD-A92888101-001-01-0			9.05768	7.40672
Maybridge
MHC05791
394.237
BRD-K00063734-001-02-2			73.6191	63.2425
Maybridge
MHC05801
386.141
BRD-K03722813 (BRD2813)			4.88905	>100
Maybridge
MHC00955
388.154
BRD-K06534048-001-02-7			37.8374	29.3161
Maybridge
MHC03263
211.067
BRD-K06900104-001-09-6			27.5049	22.963
Maybridge
KM11061
325.065
BRD-K07158347-001-02-2			18.3112	17.017
Maybridge
MHC03079
353.185
BRD-K09037788 (BTB09089)			6	>100
MolPort
MolPort-002-892-881
385.983
BRD-K09433886-001-02-4			>100	91.311
ChemBridge
27334880
288.084
BRD-K10062067-001-02-9			>100	>100
Maybridge
RH00380
260.019
BRD-K12260420-001-02-9			>100	96.4379
ChemBridge
78487051
279.148
BRD-K18397585-001-02-4			>100	78.7699
ChemBridge
30443848
335.163
BRD-K20841137-001-08-7			>100	>100
Maybridge
RJF00052
229.035
BRD-K21952282-001-01-9			>100	>100
Maybridge
MHC09400
438.103
BRD-K22294093-001-02-2			<10	<10
Maybridge
MHC07909
360
BRD-K23021624-001-01-8			>100	>100
WuXi
WX101609
295.226
BRD-K25806464-001-09-6			<10	<10
Maybridge
RJC00902
335.102
BRD-K25972060-001-03-7			4.57853	4.85805
ChemBridge
22839014
393.169
BRD-K26812102-001-02-6			>100	>100
Maybridge
MHC05695
364.063
BRD-K27679143-001-08-6			18.3434	15.6136
Maybridge
KM11090
341.093
BRD-K29607656-001-02-7			>100	>100
ChemBridge
36263715
306.148
BRD-K32491067-001-02-4			100	100
Maybridge
SCR01470
302.149
BRD-K33217544-001-03-3			91.8311	89.8269
ChemBridge
22652967
225.09
BRD-K33295678-001-02-9			>100	>100
Maybridge
MHC09426
289.179
BRD-K37392365-001-02-8			>100	>100
Maybridge
MHC05272
380.174
BRD-K39252032-001-02-5			>100	67.6298
Maybridge
MHC09985
309.068
BRD-K40136431-001-02-4			100	>100
Maybridge
MHC07952
362.033
BRD-K40764399-001-02-3			>100	>100
Maybridge
MHC09929
369.101
BRD-K41365409-001-02-6			41.3314	35.7448
Maybridge
MHC05964
233.08
BRD-K45250069-001-02-7			>100	>100
Maybridge
MHC09883
363.104
BRD-K45393828-001-02-7			54.4289	39.5412
Maybridge
MHC05931
257.116
BRD-K46612369-001-11-5			>100	>100
Maybridge
MHC08516
370.143
BRD-K51028315-001-02-0			>100	>100
Maybridge
HTS00603
313.071
BRD-K51520769-001-02-7			>100	>100
Maybridge
MHC01585
268.092
BRD-K53955368-001-02-8			>100	>100
Maybridge
HTS04449
395.055
BRD-K56344229-001-02-1			15.6178	12.4684
Maybridge
MHC02860
415.178
BRD-K56384677-001-09-9			89.9889	94.2587
Maybridge
SEW01765
264.026
BRD-K56675411-001-02-6			70.1801	57.2561
ChemBridge
94814901
298.179
BRD-K56921026-001-02-1			56.9921	50.7874
Maybridge
MHC09779
417.289
BRD-K57540812-001-02-6			>100	94.1691
ChemBridge
56244108
279.158
BRD-K62122586-001-03-8			59.2135	41.8465
ChemBridge
14337210
357.174
BRD-K62636243-001-02-4			39.848	28.6164
ChemBridge
64778595
329.138
BRD-K63268990-001-02-0			>100	>100
Maybridge
MHC04736
315.141
BRD-K66733191-001-02-7			91.1866	71.0387
Maybridge
BTB11086
262.074
BRD-K71531565-001-02-6			20.0015	15.7125
ChemBridge
98780626
374.174
BRD-K74442183-001-02-5			<30	<30
Maybridge
MHC00504
446.141
BRD-K74743357-001-08-3			100	77.3851
Maybridge
MHC00785
401.098
BRD-K76966415-001-02-1			<30	<30
Maybridge
MHC08084
344.98
BRD-K79778627-001-02-1			>100	73.6523
Maybridge
MHC01934
404.196
BRD-K81805280-001-02-6			>100	>100
Maybridge
MHC04074
447.171
BRD-K89734232-001-02-9			100	100
ChemBridge
27048806
296.164
BRD-K91081402-001-02-5			>100	>100
Maybridge
MHC07779
367.237
BRD-K91175373-001-02-0			20.0674	16.901
Maybridge
MHC01068
408.135
BRD-K96864761-001-02-4			48.0744	44.4881
Maybridge
MHC06142
288.047
