# Supplementary material for: Small-molecule probe for IBD risk variant GPR65 I231L alters cytokine signaling networks through positive allosteric modulation
Source: Sci Adv. 2024 Jul 19;10(29):eadn2339. doi: 10.1126/sciadv.adn2339 (PMC11259170; doi:10.1126/sciadv.adn2339)
Supplement: Supplementary file 2 — Data S1 to S4 [file sciadv.adn2339_data_s1_to_s4.zip › sciadv.adn2339_data_s2.xlsx]

## Sheet: SAR cAMP Assay
									% Activity is computed relative to 100uM forskolin (100%) and DMSO (0%)			NA = no activity
Vendor/Chemist	Cat #	Compound ID	Compound ID	SMILES	R1	R2	R3	Comments	hGPR						mGPR						GFP
									EC50 (uM)	Max Activity %	EC50	Max Activity %	EC50 (uM)	Max Activity	EC50 (uM)	Max Activity %	EC50 (uM)	Max Activity %	EC50 (uM)	Max Activity	EC50 (uM)	Max Activity %	EC50 (uM)	Max Activity %	EC50 (uM)	Max Activity
WuXi		BRD-K03722813-001-07-9	BRD2813	COCc1ccc(cc1)-c1cc(O)n2ncc(C(=O)Nc3ccc(C)cc3)c2n1			=O		0.8659	78.78	0.993	79.16			0.6935	35.83	3.87e-07	39.58			N/A	NA	N/A	NA
MolPort	BTB09089	BRD-K09037788-001-06-9	BTB09089	CN1N=C(SCc2ccc(Cl)cc2Cl)Sc2c1cnn(C)c2=O	N/A	N/A	N/A	Current Lit. Standard. Allosteric agonist.	6.349	53.51	1.368	31.13			2.713e-07	82.8	0.4578	76.44			0.1935	1.949	N/A	NA
WuXi	RBD-WX-001	BRD-K00115059-001-01-9	BRD5059	O=C(NC1=CC=C(C)C=C1)C2=C3N(N=C2)C(O)=CC(C4=CC=C(COC(C)C)C(Cl)=C4)=N3			=O		0.5768	76.04	0.2875	75.38			0.5049	50.96	0.3788	42.16			N/A	NA	N/A	NA
WuXi	RBD-WX-002	BRD-K00115060-001-01-9	BRD5060	O=C(NC1=CC=CC=C1)C2=C3N(N=C2)C(O)=CC(C4=CC=C(COC(C)C)C=C4)=N3			=O		3.716	94.48	10.78	108.6			2.068	64.44	1.624	48.62			46.99	5.519	78.13	2.125
WuXi	RBD-WX-003	BRD-K00115061-001-01-9	BRD5061	O=C(NC1=CC=C(C)C=C1)C2=C3N(N=C2)C(O)=CC(C4=CC=C(Cl)C(OC)=C4)=N3			=O		0.9416	72.16	1.566	60.46			0.7945	23.38	N/A	20.08			N/A	NA	N?A	NA
WuXi	RBD-WX-004	BRD-K00115062-001-01-9	BRD5062	O=C(NC1=CC=C(C)C=C1)C2=C3N(N=C2)C(O)=CC(C4=CC=C(N5CCOCC5)C(Cl)=C4)=N3			=O		1.067	74.48	0.8512	71.58			0.4595	50.75	0.2837	55.1			24.7	3.168	11.39	1.007
WuXi	RBD-WX-006	BRD-K00115063-001-01-9	BRD5063	O=C(NC1=CC=CC=C1)C2=C3N(N=C2)C(O)=CC(C4=CC=C(COCC)C=C4)=N3			=O	Shipped molcule missing -Cl group	4.057	76.08	5.844	66.6			5.468	52.07	2.732	37.96			N/A	NA	0.1904	1.854
WuXi	RBD-WX-007	BRD-K00115064-001-01-9	BRD5064	O=C(NC1=CC=C(C)C=C1)C2=C3N(N=C2)C(O)=CC(C4=CN=C(N5CCOCC5)C=C4)=N3			=O		5.015	56.68	28.36	100.4			3.413	37.36	4.289	33.85			N/A	NA	N/A	NA
WuXi	RBD-WX-008	BRD-K00115065-001-01-9	BRD5065	O=C(NC1=CC=C(C)C=C1)C2=C3N(N=C2)C(O)=CC(C4=CN=C(N5CCOCC5)C(Cl)=C4)=N3			=O		2.395	49.74	1.871	39.48			0.5133	56.54	1.16	51.77			N/A	NA	N/A	NA
WuXi	RBD-WX-009	BRD-K00115066-001-01-9	BRD5066	O=C(NC1=CC=C(C)C=C1)C2=C3N(N=C2)C(O)=CC(C4=CC=C(F)C(OC)=C4)=N3			=O		1.469	67.05	1.841	70.36			1.151	31.34	0.7806	29.45			N/A	NA	6.076	1.985
WuXi	RBD-WX-010	BRD-K00115067-001-01-9	BRD5067	O=C(NC1=CC=C(C)C=C1)C2=C3N(N=C2)C(O)=CC(C4=CC=C(F)C(Cl)=C4)=N3			=O		0.2322	74.57	0.5834	69.15			0.3279	41.38	0.5371	37.6			N/A	NA	N/A	1.167
WuXi	RBD-WX-011	BRD-K00115068-001-01-9	BRD5068	O=C(NC1=CC=C(C)C=C1)C2=C3N(N=C2)C(O)=CC(C4=CC=C(N5CCN(C)CC5)C(Cl)=C4)=N3			=O		1.764	53.13	2.824	36.92			0.6127	70.96	1.036	66.55			N/A	NA	N/A	NA
WuXi	RBD-WX-012	BRD-K00115069-014-01-9	BRD5069	O=C(NC1=CC=C(C)C=C1)C2=C3N(N=C2)C(O)=CC(C4=CN=C(N5CCN(C)CC5)C(Cl)=C4)=N3.OC([H])=O			=O		N/A	NA	6.235	1.755			0.6504	63.31	5.029	42.45			1.569	2.167	N/A	NA
WuXi	RBD-WX-013	BRD-K00115070-001-01-9	BRD5070	O=C(NC1=CC=C(C)C=C1)C2=C3N(N=C2)C(O)=CC(C4=CN=C(N5CCN(C)CC5)C=C4)=N3			=O		1.309	13.44	0.06866	4.568			1.348	38.55	2.146	34.39			3.196	2.478	0.4209	2.132
WuXi	RBD-WX-014	BRD-K00115071-001-01-9	BRD5071	O=C(NC1=CC=C(C)N=C1)C2=C3N(N=C2)C(O)=CC(C4=CC=C(COC(C)C)C=C4)=N3			=O		0.9912	74.19	1.892	60.37			1.537	60.46	1.608	61.19			24.89	8.097	N/A	NA
WuXi	RBD-WX-015	BRD-K00115072-001-01-9	BRD5072	O=C(NC1=CN=C(C)N=C1)C2=C3N(N=C2)C(O)=CC(C4=CC=C(COC(C)C)C=C4)=N3			=O		8.182	59.06	6.927	48.22			4.788	51.06	5.04	49.04			6.885	3.497	0.3757	1.417
WuXi	RBD-WX-016	BRD-K00115073-001-01-9	BRD5073	O=C(NC1=NC=C(C)N=C1)C2=C3N(N=C2)C(O)=CC(C4=CC=C(COC(C)C)C=C4)=N3			=O		2.16	73.59	3.045	65.11			2.268	70.96	2.779	59.07			N/A	NA	3.526	2.172
WuXi	RBD-WX-017	BRD-K00115074-001-01-9	BRD5074	O=C(NC1=NC=CC=C1)C2=C3N(N=C2)C(O)=CC(C4=CC=C(COC(C)C)C=C4)=N3			=O		7.018	84.14	8.961	75.86			9.318	77.96	N/A	>100			N/A	NA	N/A	NA
WuXi	RBD-WX-018	BRD-K00115075-001-01-9	BRD5075	O=C(NC1=NC=C(C)C=C1)C2=C3N(N=C2)C(O)=CC(C4=CC=C(COC(C)C)C=C4)=N3			=O		0.3773	80.34	1.103	78.64			0.8919	70.82	0.9518	69.63			N/A	NA	N/A	NA
WuXi	RBD-WX-019	BRD-K00115076-001-01-9	BRD5076	O=C(NC1=NC=C(C)C=N1)C2=C3N(N=C2)C(O)=CC(C4=CC=C(COC(C)C)C=C4)=N3			=O		2.002	72.37	1.644	69.89			1.139	59.94	1.799	56.31			N/A	NA	N/A	NA
WuXi	RBD-WX-020	BRD-K00115077-001-01-9	BRD5077	O=C(NC1=CC=CN=C1)C2=C3N(N=C2)C(O)=CC(C4=CC=C(COC(C)C)C=C4)=N3			=O		5.554	57.82	8.262	70.08			2.514	69.98	2.724	62.4			N/A	NA	1.619	3.645
WuXi	RBD-WX-021	BRD-K00115078-001-01-9	BRD5078	O=C(NC1=CC=C(C)C(F)=C1)C2=C3N(N=C2)C(O)=CC(C4=CC=C(COC(C)C)C=C4)=N3			=O		0.2285	80.51	0.3507	73.32			0.3322	53.59	0.9437	51.5			N/A	NA	N/A	NA
WuXi	RBD-WX-022	BRD-K00115079-001-01-9	BRD5079	O=C(NC1=CC=C(C)C(Cl)=C1)C2=C3N(N=C2)C(O)=CC(C4=CC=C(COC(C)C)C=C4)=N3			=O		0.428	81.1	0.5643	82.48			0.6036	57.46	0.2758	48.8			4.314	1.781	1.208	2.883
WuXi	RBD-WX-023	BRD-K00115080-001-01-9	BRD5080	O=C(NC1=C(F)C=C(C)C=C1)C2=C3N(N=C2)C(O)=CC(C4=CC=C(COC(C)C)C=C4)=N3			=O		0.8556	79.99	1.659	70.39			0.05778	63.49	0.3712	56			N/A	NA	N/A	NA
WuXi	RBD-WX-024	BRD-K00115081-001-01-9	BRD5081	O=C(NC1=C(Cl)C=C(C)C=C1)C2=C3N(N=C2)C(O)=CC(C4=CC=C(COC(C)C)C=C4)=N3			=O		4.259	80.58	7.633	63.39			1.013	66.35	1.14	60.43			1.621	2.481	N/A	NA
WuXi	RBD-WX-025	BRD-K00115082-001-01-9	BRD5082	O=C(NC1=CC=C(C)C=C1)C2=C3N(N=C2)C(O)=CC(C4=CC=C(C(N)=O)C=C4)=N3			=O		N/A	0	N/A	NA			12.29	4.927	N/A	NA			38.51	14.2	17.86	7.173
WuXi	RBD-WX-026	BRD-K00115083-001-01-9	BRD5083	O=C(NC1=CC=C(C)C=C1)C2=C3N(N=C2)C(O)=CC(C4=CC=C(C(NC)=O)C=C4)=N3			=O		26.18	75.2	438.7	N/A			N/A	N/A	99.64	105.6			N/A	NA	6.272	1.897
WuXi	RBD-WX-027	BRD-K00115084-001-01-9	BRD5084	O=C(NC1=CC=C(C)C=C1)C2=C3N(N=C2)C(O)=CC(C4=CC=C(C(N(C)C)=O)C=C4)=N3			=O		2.005	39.06	1.233	40.17			2.985	32.12	1.629	31.19			11.47	5.148	33.59	7.642
WuXi	RBD-WX-028	BRD-K00115085-001-01-9	BRD5085	O=C(NC1=CC=C(C)C=C1)C2=C3N(N=C2)C(O)=CC(C4=CC=C(C(NC(C)C)=O)C=C4)=N3			=O		2.754	46.59	2.816	31.17			0.4406	98.44	4.173	32.66			N/A	NA	N/A	NA
WuXi		BRD-K75369876-001-03-9	BRD9876	COCc1ccc(cc1)-c1cc(O)n2ncc(C(=O)Nc3ccccc3)c2n1			=O		8.056	81.58	12.01	79.47			4.059	45.29	4.764	34.42			3.622	1.959	25.69	3.966
WuXi		BRD-K63350124-001-02-9	BRD0124	CCCc1cc(no1)-c1cc(O)n2ncc(C(=O)Nc3ccccc3)c2n1			=O		1.12	62.15	1.75	71.84			0.2468	63	0.1506	56.22			N/A	NA	24.61	2.246
Maybridge		BRD-K98308472-001-01-2	BRD8472	CCCc1cc(no1)-c1cc(O)n2ncc(C(=O)Nc3ccc(C)cc3)c2n1			=O		1.253	67.73	0.7895	51.26			0.1027	59.39	0.3966	55.39			24.88	2.751	N/A	NA
WuXi		BRD-K63051946-001-02-9	BRD1946	COCc1ccc(cc1)-c1cc(O)n2ncc(C(=O)Nc3cccc(C)c3)c2n1			=O		4.892	80.4	4.967	76.24			0.5005	63.65	1.507	57.21			N/A	NA	N/A	NA
ES	N/A	BRD-K25259965-001-02-7	BRD9965	COc1ccc(cc1)-c1cc(O)n2ncc(C(=O)Nc3ccc(C)cc3)c2n1			=O		0.7335	73.75	0.9238	66			24.23	-56.57	32.26	-39.05			N/A	NA	N/A	NA
WuXi	N/A	BRD-K02041827-001-03-9	BRD1827	Cc1ccc(NC(=O)c2cnn3c(O)cc(nc23)-c2ccc(F)cc2)cc1			=O		0.6353	78.05	0.9625	77.49			1.37	43.62	1.289	43.79			N/A	NA	N/A	NA
WuXi	N/A	BRD-K16202166-001-02-9	BRD2166	COCc1ccc(cc1)-c1cc(O)n2ncc(C(=O)Nc3ccc(cc3)C(C)C)c2n1			=O		2.084	74.96	2.122	73.72			0.362	39.29	0.3466	31.22			N/A	NA	N/A	NA
WuXi	N/A	BRD-K60230592-001-02-9	BRD0592	COCc1ccc(cc1)-c1cc(O)n2ncc(C(=O)Nc3ccc(cc3)C(=O)OC)c2n1			=O		1.275	68.87	1.247	68.23			0.8202	64.11	0.5633	57.01			N/A	NA	N/A	NA
WuXi	N/A	BRD-K30805326-001-02-9	BRD5326	COCc1ccc(cc1)-c1cc(O)n2ncc(C(=O)Nc3ccc(OC)cc3)c2n1			=O		1.263	82.99	0.9031	82.67			1.275	56.28	1.264	55.64			N/A	NA	N/A	NA
WuXi	N/A	BRD-K42822007-001-02-9	BRD2007	Cc1ccc(NC(=O)c2cnn3c(O)cc(nc23)-c2ccc(Cl)cc2)cc1			=O		0.4091	79.13	0.2466	81.42			0.6444	24.91	0.6399	22.7			N/A	NA	N/A	NA
WuXi	N/A	BRD-K27195928-001-02-9	BRD5928	CC(C)OCc1ccc(cc1)-c1cc(O)n2ncc(C(=O)Nc3ccc(C)cc3)c2n1			=O		0.2714	82.54	0.6291	80.03			0.6354	61.06	0.4943	54.07			N/A	NA	N/A	NA
WuXi	N/A	BRD-K54436745-001-02-9	BRD6745	CCOCc1ccc(cc1)-c1cc(O)n2ncc(C(=O)Nc3ccc(C)cc3)c2n1			=O		0.6669	83.49	0.4126	81.58			0.5537	52.86	0.5108	48.93			N/A	NA	N/A	NA
WuXi		BRD-K97918716-001-02-9	BRD8716	Cc1ccc(NC(=O)c2cnn3c(O)cc(nc23)-c2ccc(cc2)-c2ccccc2)cc1			=O		0.1706	79.15	0.2841	72.44			0.3684	40.23	0.5276	33.11			7.298	1.952	5.599	1.51
ES	N/A	BRD-K01038536-001-01-5	BRD8536	Cc1ccc(NC(=O)c2cnn3c(O)cc(nc23)-c2ccc(cc2)N2CCC(=O)CC2)cc1			=O		4.049	65.68	5.533	63.92			0.9803	63.52	2.812	52.9			0.8015	1.856	N/A	NA
ES	N/A	BRD-K07765668-001-01-7	BRD5668	Cc1ccc(NC(=O)c2cnn3c(O)cc(nc23)-c2ccc(cc2)C(F)(F)F)cc1			=O		0.1144	76.99	0.5875	70.8			3.492	-22.7	6.283	-22.24			N/A	NA	0.1832	1.82
WuXi		BRD-K19067102-001-02-9	BRD7102	Cc1ccc(NC(=O)c2cnn3c(O)cc(nc23)-c2ccc3ccccc3c2)cc1			=O		0.2724	79.7	0.1505	72.55			0.1914	40.69	0.2689	35.24			N/A	NA	N/A	NA
WuXi	N/A	BRD-K27044390-001-02-9	BRD4390	Cc1ccc(NC(=O)c2cnn3c(O)cc(nc23)-c2ccc(cc2)N2CCOCC2)cc1			=O		0.7029	73.49	0.2646	76.78			0.4028	26.55	1.068	26.76			N/A	NA	11.68	2.199
WuXi	N/A	BRD-K43167215-001-02-9	BRD7215	CN1CCN(CC1)c1ccc(cc1)-c1cc(O)n2ncc(C(=O)Nc3ccc(C)cc3)c2n1			=O		2.737	48.2	4.392	57.73			0.1609	57.78	1.102	48.74			N/A	NA	63.48	7.178
ES	N/A	BRD-K49021689-001-01-0	BRD1689	Cc1ccc(NC(=O)c2cnn3c(O)cc(nc23)-c2ccc(cc2)-c2ccccc2O)cc1			=O		3.571	79.05	5.617	74.34			1.581	54.02	2.041	45.48			N/A	NA	N/A	NA
WuXi	N/A	BRD-K66444665-001-02-9	BRD4665	CC(C)c1ccccc1-c1ccc(cc1)-c1cc(O)n2ncc(C(=O)Nc3ccc(C)cc3)c2n1			=O	Poor solubility.	0.2271	76.32	0.1519	79.61			0.787	34.85	0.6271	33.25			N/A	NA	26.38	12.01
WuXi	N/A	BRD-K73196202-001-02-9	BRD6202	COc1cccc(c1)-c1cc(O)n2ncc(C(=O)Nc3ccc(C)cc3)c2n1			=O		1.297	72.33	1.746	73.56			0.3781	63.32	0.4506	58.82			3.166	1.482	0.1952	3.905
Maybridge		BRD-A74232472-001-01-4	BRD2472	Oc1cc(nc2c(cnn12)C(=O)Nc1ccc(Cl)cc1)C1CCNC1			=O		NA	NA					NA	NA					NA	NA
Maybridge		BRD-A26222613-001-01-4	BRD2613	CC(C)N1CCC(C1)c1cc(O)n2ncc(C(=O)Nc3ccc(Cl)cc3)c2n1			=O		NA	NA					NA	NA					NA	NA
Maybridge		BRD-A49354822-001-01-5	BRD4822	CC(Cn1nccc1C)c1cc(O)n2ncc(C(=O)Nc3ccc(C)cc3)c2n1			=O		NA	NA	NA	NA	NA	NA	2.817	41.95	4.33	25.38	1.19	35.73	NA	NA	NA	NA	NA	NA
Maybridge		BRD-A03037230-001-01-6	BRD7230	COCCN1CC(CC1=O)c1cc(O)n2ncc(C(=O)Nc3ccc(C)cc3)c2n1			=O		NA	NA					NA	NA					NA	NA
Maybridge		BRD-K64261303-001-01-8	BRD1303	Cc1n[nH]c(C)c1CCc1cc(O)n2ncc(C(=O)Nc3ccc(Cl)cc3)c2n1			=O		NA	NA					15.89	10.72					38.6	5.796
Maybridge		BRD-K88598554-001-01-1	BRD8554	Oc1cc(nc2c(cnn12)C(=O)Nc1ccccc1)-c1cccc(F)c1			=O		NA	NA					NA	NA					NA	NA
Maybridge		BRD-K12189236-001-01-6	BRD9236	COc1ccc(Cc2cc(O)n3ncc(C(=O)Nc4ccc(C)cc4)c3n2)cc1			=O		NA	NA					NA	NA					NA	NA
Maybridge		BRD-K58402917-001-01-4	BRD2917	Cc1ccc(NC(=O)c2cnn3c(O)cc(Cc4c[nH]c5ccccc45)nc23)cc1			=O		NA	NA					18.86	7.245					NA	NA
Maybridge		BRD-A39569579-001-01-5	BRD9579	CN1CC(CC1=O)c1cc(O)n2ncc(C(=O)Nc3ccc(C)cc3)c2n1			=O		NA	NA					NA	NA					NA	NA
Maybridge		BRD-K91687897-001-01-3	BRD7897	COc1cccc(Cc2cc(O)n3ncc(C(=O)Nc4ccccc4)c3n2)c1			=O		NA	NA					6.482	~22.72					NA	NA
Maybridge		BRD-K56185802-001-01-5	BRD5802	Oc1cc(COc2ccccc2)nc2c(cnn12)C(=O)Nc1ccccc1			=O		89.76	55.71					N/A	NA					41.43	5.037
Maybridge		BRD-K50983544-001-01-2	BRD3544	Cc1ccc(NC(=O)c2cnn3c(O)cc(Cc4ccsc4)nc23)cc1			=O		NA	NA					NA	NA					NA	NA
Maybridge		BRD-K25776694-001-01-0	BRD6694	Cc1ccc(NC(=O)c2cnn3c(O)cc(COc4ccccc4)nc23)cc1			=O		8.031	20.67	4.644	22.38			NA	NA	19.68	5.786			NA	NA	NA	NA
Maybridge		BRD-A92678856-001-01-2	BRD8856	CCN1CC(CC1=O)c1cc(O)n2ncc(C(=O)Nc3ccc(Cl)cc3)c2n1			=O		NA	NA					0.6617	10.87					NA	NA
Maybridge		BRD-K10968068-001-01-8	BRD8068	CCn1cc(Cl)c(n1)-c1cc(O)n2ncc(C(N)=O)c2n1	-NH2		=O		NA	NA					16.4	13.38					52.9	40.72
Maybridge		BRD-K23135908-001-01-3	BRD5908	Cc1n[nH]c(C)c1CCc1cc(O)n2ncc(C(=O)Nc3ccc(C)cc3)c2n1			=O		NA	NA					33.04	22.05					NA	NA
Maybridge		BRD-K66395991-001-01-9	BRD5991	Cc1ccc(NC(=O)c2cnn3c(O)cc(Cn4cccn4)nc23)cc1			=O		NA	NA					NA	NA					NA	NA
Maybridge		BRD-K34960922-001-01-3	BRD0922	COc1ccc(Cc2cc(O)n3ncc(C(=O)Nc4ccccc4)c3n2)cc1			=O		NA	NA					NA	NA					NA	NA
Maybridge		BRD-K57659956-001-01-2	BRD9956	COc1ccccc1Cc1cc(O)n2ncc(C(=O)Nc3ccccc3)c2n1			=O		N/A	NA					NA	NA					NA	NA
Maybridge		BRD-K19889838-001-01-6	BRD9838	COc1ccccc1Cc1cc(O)n2ncc(C(=O)Nc3ccc(C)cc3)c2n1			=O		N/A	NA					NA	NA					NA	NA
Maybridge		BRD-K44905386-001-01-5	BRD5386	COc1cccc(Cc2cc(O)n3ncc(C(=O)Nc4ccc(C)cc4)c3n2)c1			=O		N/A	NA	N/A	NA	1.956	4.575	2.007	39.47	2.168	16.38	0.4254	21.71	NA	NA	N/A	NA	NA	NA
Maybridge		BRD-K94758007-001-01-6	BRD8007	COc1ncccc1-c1cc(O)n2ncc(C(=O)Nc3ccc(Cl)cc3)c2n1			=O		N/A	NA					2.165	20					6.141	6.725
Maybridge		BRD-K66165828-001-01-5	BRD5828	Cc1[nH]c2ccccc2c1Cc1cc(O)n2ncc(C(=O)Nc3ccccc3)c2n1			=O		N/A	NA	N/A	NA			0.6494	25.82	0.7851	18.45			NA	NA	NA	NA
Maybridge		BRD-K08678568-001-01-2	BRD8568	Cc1noc(C)c1CCc1cc(O)n2ncc(C(=O)Nc3ccc(C)cc3)c2n1			=O		3.058	3.766					NA	NA					NA	NA
Maybridge		BRD-K96422132-001-01-5	BRD2132	Cc1ccc(cc1)NC(=O)c1cnn2c(O)cc(CSc3ccccn3)nc12			=O		N/A	NA					NA	NA					NA	NA
Maybridge		BRD-K47102411-001-01-5	BRD2411	Cc1ccc(NC(=O)c2cnn3c(O)cc(CCCN4CCOCC4)nc23)cc1			=O		N/A	NA					NA	NA					NA	NA
RM	N/A	BRD-K56833385-001-01-5	BRD3385	COc1ccc(cc1)-c1cc(O)n2ncc(C(O)=O)c2n1	-OH		=O		N/A	NA					NA	NA					NA	NA
ES	N/A	BRD-K25713287-001-01-6	BRD3287	Cc1ccc(NC(=O)c2cnn3c(O)cc(C)nc23)cc1			=O		N/A	NA					NA	NA					NA	NA
RM	N/A	BRD-K52533483-001-01-6	BRD3483	CCOC(=O)c1cnn2c(OC)cc(nc12)-c1ccc(COC)cc1	-OMe		=O		N/A	NA					NA	NA					NA	NA
ES	N/A	BRD-K44523128-001-01-9	BRD3128	COCc1ccc(cc1)-c1cc(O)n2ncc(C(=O)N3CCS(=O)(=O)CC3)c2n1			=O		10.98	3.435					N/A	NA					N/A	NA
RM	N/A	BRD-K27459804-001-08-3	BRD9804	CCOC(=O)c1cnn2c(O)cc(C)nc12	-OEt	-Me	=O		77.55	5.411					N/A	NA					N/A	NA
ES	N/A	BRD-K25275187-001-01-7	BRD5187	Cc1ccc(cc1)NC(=O)c1cnn2c(O)cc(nc12)-c1ccccc1C			=O		N/A	NA					N/A	NA					N/A	NA
RM	N/A	BRD-K46677884-001-01-5	BRD7884	OC(=O)c1cnn2c(O)cc(nc12)-c1ccc(F)cc1	-OH		=O		N/A	NA					N/A	NA					9.175	3.255
ES	N/A	BRD-K41192504-001-01-0	BRD2504	Cc1ccc(NC(=O)c2cnn3c(O)cc(Cc4ccccc4)nc23)cc1			=O		N/A	NA					N/A	NA					N/A	NA
RM	N/A	BRD-K66753374-001-01-6	BRD3374	OC(=O)c1cnn2c(O)cc(nc12)-c1ccccc1	-OH		=O		N/A	NA					N/A	NA					3.776	4.662
ES	N/A	BRD-K63379998-001-01-9	BRD9998	COCc1ccc(cc1)-c1cc(O)n2ncc(C(=O)Nc3ccc(NC(C)=O)cc3)c2n1			=O		17.65	1.338					N/A	NA					91.75	3.255
ES	N/A	BRD-K09865018-001-02-8	BRD5018	Cc1ccc(NC(=O)c2cnn3c(O)cc(nc23)-c2ccccc2)cc1			=O		N/A	NA					1.863	NA					N/A	NA
ES	N/A	BRD-K42166737-001-01-2	BRD6737	COc1ccc(cc1)-c1ccn2ncc(C(=O)Nc3ccc(C)cc3)c2n1			-H		0.08442	7.949					N/A	NA					N/A	NA
ES	N/A	BRD-K34574305-001-01-9	BRD4305	COCc1ccc(cc1)-c1cc(O)n2ncc(C(=O)NCc3ccc(C)cc3)c2n1			=O		N/A	NA	N/A	NA	N/A	NA	2.314	67.79	1.441	36.92	1.068	60.85	N/A	NA	N/A	NA	N/A	NA
ES	N/A	BRD-K17441926-001-01-1	BRD1926	COCc1ccc(cc1)-c1cc(O)n2ncc(C(=O)Nc3ccc(cc3)C(=O)N(C)C)c2n1			=O		34.06	10.99					21.54	28.37					N/A	NA
ES	N/A	BRD-K65916934-001-01-3	BRD6934	COCc1ccc(cc1)-c1cc(O)n2ncc(C(=O)Nc3ccc(O)cc3)c2n1			=O		N/A	NA					N/A	NA					N/A	NA
ES	N/A	BRD-K92926099-001-01-0	BRD6099	COCc1ccc(cc1)-c1cc(O)n2ncc(C(=O)N(C)c3ccc(C)cc3)c2n1			=O		N/A	NA					N/A	NA					N/A	NA
ES	N/A	BRD-K46282344-001-01-8	BRD2344	COCc1ccc(cc1)-c1cc(OC)n2ncc(C(=O)Nc3ccc(C)cc3)c2n1			-OMe		N/A	NA					0.7372	4.133					N/A	NA
ES	N/A	BRD-K61063674-001-01-2	BRD3674	COCc1ccc(cc1)-c1cc(O)n2ncc(C(=O)Nc3ccc(F)cc3)c2n1			=O		27.9	43.31	300.6	>200			N/A	NA	4.121	7.693			N/A	NA	N/A	NA
ES	N/A	BRD-K77497157-001-01-0	BRD7157	CCS(=O)(=O)c1ccc(NC(=O)c2cnn3c(O)cc(nc23)-c2ccc(COC)cc2)cc1			=O		N/A	NA	N/A	NA	27.19	17.41	10.68	64.87	14.58	19.61	4.466	44.17	N/A	NA	16.7	6.565	N/A	NA
ES	N/A	BRD-K16730202-001-01-3	BRD0202	COCc1ccc(cc1)-c1cc(O)n2ncc(C(=O)NC3CCOCC3)c2n1			=O		N/A	NA					N/A	NA					15.58	6.107
ES	N/A	BRD-K49012974-001-01-3	BRD2974	COCc1ccc(cc1)-c1cc(O)n2ncc(C(=O)Nc3ccccc3C)c2n1			=O		N/A	NA					26.43	8.269					3.664	19.4
ES	N/A	BRD-K83497582-001-01-7	BRD7582	CCN(CC)C(=O)c1cnn2c(O)cc(nc12)-c1ccc(COC)cc1			=O		2.642	4.886					N/A	NA					6.33	10.79
ES	N/A	BRD-K81461420-001-01-1	BRD1420	Cc1ccc(NC(=O)c2cnn3c(O)cc(nc23)-c2cccc(C)c2)cc1			=O		3.712	22.85					0.4712	2.065					0.3168	2.363
ES	N/A	BRD-K38594336-001-01-6	BRD4336	Cc1ccc(NC(=O)c2cnn3c(O)cc(nc23)-c2ccc(cc2)N2CCCC2)cc1			=O		8.865	14.54					N/A	NA					13.76	9.654
ES	N/A	BRD-K43832453-001-01-0	BRD2453	COCc1ccc(cc1)-c1cc(O)n2nccc2n1	-H		=O		18.61	11.68					N/A	NA					N/A	NA
ES	N/A	BRD-K18308425-001-01-7	BRD8425	CN1CCCN(CC1)c1ccc(cc1)-c1cc(O)n2ncc(C(=O)Nc3ccc(C)cc3)c2n1			=O		N/A	NA					169	65.42					N/A	NA
ES	N/A	BRD-K18863067-001-01-4	BRD3067	Cc1ccc(NC(=O)c2cnn3c(O)cc(nc23)-c2ccc(Oc3ccccc3)cc2)cc1			=O		11.06	36.26					N/A	NA					N/A	NA
ES	N/A	BRD-K18967984-001-01-3	BRD7984	CC(C)c1ccc(cc1)-c1ccc(cc1)-c1cc(O)n2ncc(C(=O)Nc3ccc(C)cc3)c2n1			=O		N/A	NA					0.1102	12.39					N/A	NA
ES	N/A	BRD-K20107330-001-01-3	BRD7330	Cc1ccc(NC(=O)c2cnn3c(O)cc(Cc4ccc5ccccc5c4)nc23)cc1			=O		N/A	NA					0.3826	11.56					2.32	1.962
ES	N/A	BRD-K28084356-001-01-5	BRD4356	Cc1ccc(NC(=O)c2cnn3c(O)cc(nc23)-c2ccc(cc2)N2CCC(CC2)N2CCCC2)cc1			=O		N/A	NA					N/A	NA					N/A	NA
ES	N/A	BRD-K31367610-001-01-1	BRD7610	COc1ccc(cc1)-c1cc(Nc2ccccc2)n2ncc(C(=O)Nc3ccc(C)cc3)c2n1					N/A	NA					N/A	NA					N/A	NA
ES	N/A	BRD-K38014475-001-01-6	BRD4475	Cc1ccc(NC(=O)c2cnn3c(O)cc(nc23)-c2ccc(cc2)-c2ccc(O)cc2)cc1			=O	Second peak on LC/MS	10.56	22.56					1.655	30.47					N/A	NA
ES	N/A	BRD-K42884922-001-01-5	BRD4922	CC(C)c1cccc(c1)-c1ccc(cc1)-c1cc(O)n2ncc(C(=O)Nc3ccc(C)cc3)c2n1			=O	Poor solubility.	3.819	47.27	1.419	51.91	0.6883	55.72	N/A	N/A	N/A	N/A	0.8999	35.02	N/A	NA	2.436	0.2047	6.47	1.632
ES	N/A	BRD-K44680844-001-01-0	BRD0844	Cc1ccc(NC(=O)c2cnn3c(O)cc(nc23)-c2ccc(cc2)-c2ccncc2)cc1			=O	Poor solubility.	7.973	30.26					N/A	NA					N/A	NA
ES	N/A	BRD-K72621296-001-01-2	BRD1296	CNc1cc(nc2c(cnn12)C(=O)Nc1ccc(C)cc1)-c1ccc(OC)cc1			-NMe		N/A	NA					N/A	NA					N/A	NA
ES	N/A	BRD-K76605881-001-01-2	BRD5881	Cc1ccc(NC(=O)c2cnn3c(O)cc(nc23)-c2ccc(cc2)C2CCCCC2)cc1			=O		3.881	39.46	90.56	95.72			N/A	>100	0.5794	9.829			N/A	NA	0.4534	1.644
ES	N/A	BRD-K89478101-001-01-3	BRD8101	Cc1ccc(NC(=O)c2cnn3c(O)cc(nc23)-c2cccc(c2)-c2ccccc2)cc1			=O	Poor solubility.	N/A	NA	9.637	7.53	13.6	28.01	N/A	>100	0.5661	73.13	0.08966	82.45	N/A	NA	N/A	NA	3.203	2.825
ES	N/A	BRD-K92095972-001-01-6	BRD5972	OC(=O)c1cnn2c(O)cc(nc12)-c1ccccc1			=O		N/A	NA					N/A	NA					N/A	NA
