# Supplementary material for: Small-molecule probe for IBD risk variant GPR65 I231L alters cytokine signaling networks through positive allosteric modulation
Source: Sci Adv. 2024 Jul 19;10(29):eadn2339. doi: 10.1126/sciadv.adn2339 (PMC11259170; doi:10.1126/sciadv.adn2339)
Supplement: Supplementary file 2 — Data S1 to S4 [file sciadv.adn2339_data_s1_to_s4.zip › sciadv.adn2339_data_s3.xlsx]

## Sheet: Prioritized Molecules
											% Activity is computed relative to pH 6.6 (100%) and DMSO (0%)
													hGPR				mGPR				GPR4				GPR68
Vendor/Chemist	Cat #	Compound ID	Compound ID	SMILES	R1	R2	R3	MW	Solubility (uM)	LogD (pH7.4)	QC (%)	Comments	EC50 (uM)	Max Activity %	EC50	Max Activity %	EC50 (uM)	Max Activity %	EC50 (uM)	Max Activity %	EC50 (uM)	Max Activity %	EC50	Max Activity %	EC50 (uM)	Max Activity %	EC50 (uM)	Max Activity %
WuXi		BRD-K03722813-001-07-9	BRD2813	COCc1ccc(cc1)-c1cc(O)n2ncc(C(=O)Nc3ccc(C)cc3)c2n1			=O	388.43	<1.56	>4.65	0.9852	Original hit. Positive allosteric modulator.	1.198	84.96	0.7239	86.77	0.9423	44.64	0.4061	36.63	N/A	NA	N/A	NA	N/A	NA	N/A	NA
WuXi	N/A	BRD-K16202166-001-02-9	BRD2166	COCc1ccc(cc1)-c1cc(O)n2ncc(C(=O)Nc3ccc(cc3)C(C)C)c2n1			=O	416.48	N/A	N/A	N/A		2.936	76.39	2.85	73.54	0.6185	48.49	0.3725	39.81	N/A	NA	N/A	NA	N/A	NA	N/A	NA
WuXi	RBD-WX-001	BRD-K00115059-001-01-9	BRD5059	O=C(NC1=CC=C(C)C=C1)C2=C3N(N=C2)C(O)=CC(C4=CC=C(COC(C)C)C(Cl)=C4)=N3			=O	450.92	<1.56	>5.25	0.9962		0.4784	87.32	0.6179	87.86	0.5908	53.83	0.5456	55.56	1.676	17.16	N/A	NA	N/A	NA	N/A	NA
WuXi	RBD-WX-010	BRD-K00115067-001-01-9	BRD5067	O=C(NC1=CC=C(C)C=C1)C2=C3N(N=C2)C(O)=CC(C4=CC=C(F)C(Cl)=C4)=N3			=O	396.81	<1.56	>4.89	0.9907		0.5338	85.76	0.5538	83.62	0.4491	46.56	0.2302	47.47	0.4938	68.79	0.6872	54.86	N/A	NA	N/A	NA
WuXi	RBD-WX-018	BRD-K00115075-001-01-9	BRD5075	O=C(NC1=NC=C(C)C=C1)C2=C3N(N=C2)C(O)=CC(C4=CC=C(COC(C)C)C=C4)=N3			=O	417.47	116	3.57	0.9923		1.198	92.73	0.6991	88.76	1.043	78.11	0.9969	71.57	N/A	NA	N/A	NA	N/A	NA	N/A	NA
WuXi	RBD-WX-021	BRD-K00115078-001-01-9	BRD5078	O=C(NC1=CC=C(C)C(F)=C1)C2=C3N(N=C2)C(O)=CC(C4=CC=C(COC(C)C)C=C4)=N3			=O	434.47	<1.56	>4.96	0.9779		0.3467	92.5	0.2644	94.16	0.4767	60.19	0.2901	62.95	0.054	10.11	N/A	NA	N/A	NA	N/A	NA
WuXi	RBD-WX-022	BRD-K00115079-001-01-9	BRD5079	O=C(NC1=CC=C(C)C(Cl)=C1)C2=C3N(N=C2)C(O)=CC(C4=CC=C(COC(C)C)C=C4)=N3			=O	450.92	<1.56	>4.23	0.9303		0.3483	92.77	0.4166	96.02	0.3447	61.5	0.591	64.85	N/A	NA	N/A	NA	N/A	NA	N/A	NA
WuXi	RBD-WX-023	BRD-K00115080-001-01-9	BRD5080	O=C(NC1=C(F)C=C(C)C=C1)C2=C3N(N=C2)C(O)=CC(C4=CC=C(COC(C)C)C=C4)=N3			=O	434.47	13.6	3.65	0.988		1.408	85.6	1.496	89.89	0.4324	71.3	0.6527	69.93	N/A	NA	N/A	NA	N/A	NA	N/A	NA
									N/A = Not Applicable
									NA = No Activation
