# Supplementary material for: Small-molecule probe for IBD risk variant GPR65 I231L alters cytokine signaling networks through positive allosteric modulation
Source: Sci Adv. 2024 Jul 19;10(29):eadn2339. doi: 10.1126/sciadv.adn2339 (PMC11259170; doi:10.1126/sciadv.adn2339)
Supplement: Supplementary file 2 — Data S1 to S4 [file sciadv.adn2339_data_s1_to_s4.zip › sciadv.adn2339_data_s4.xlsx]

## Sheet: WT
featurekey	baseMean	log2FoldChange	lfcSE	stat	pvalue	padj	genotype
Fos	85.423	0.762615	0.223443	3.41302	0.000642469	0.0202249	WT
Tmsb10	2484.66	0.533284	0.0869328	6.13444	8.54574e-10	1.44118e-07	WT
mt-Atp8	1304.32	0.478778	0.117715	4.06727	4.75664e-05	0.00233967	WT
Rps28	1514.68	0.304417	0.0954158	3.19043	0.00142062	0.0398312	WT
Bcl2a1b	4026.51	-0.282725	0.0936517	-3.0189	0.00253693	0.0630495	WT
Sat1	1526.58	-0.287814	0.101679	-2.83063	0.00464563	0.0980134	WT
H2-Ab1	8629.97	-0.304354	0.105165	-2.89407	0.0038028	0.0879658	WT
Slfn2	1620.18	-0.308733	0.0965501	-3.19764	0.00138555	0.0398312	WT
Sh3bgrl	1170.64	-0.327677	0.113521	-2.88649	0.00389566	0.0884391	WT
Ddx5	2960.1	-0.331079	0.0962872	-3.43845	0.000585059	0.0186665	WT
Srgn	1631.29	-0.331493	0.0988511	-3.35345	0.000798095	0.0247934	WT
Nfkbia	3448.44	-0.331665	0.0956368	-3.46797	0.000524407	0.0174384	WT
Nfe2l2	849.351	-0.3368	0.111411	-3.02305	0.00250243	0.0628537	WT
Ptpn6	365.613	-0.349647	0.123397	-2.83352	0.00460381	0.0980134	WT
Ahnak	644.516	-0.349836	0.111722	-3.13131	0.00174028	0.0466908	WT
Syngr2	863.464	-0.364644	0.0992639	-3.67348	0.000239266	0.00888194	WT
Ghitm	939.622	-0.365725	0.0980757	-3.729	0.000192239	0.00756462	WT
H2-D1	19963.3	-0.366313	0.0850996	-4.30452	1.6735e-05	0.000987786	WT
Ehd1	643.645	-0.366462	0.111413	-3.28924	0.00100459	0.0304081	WT
Coro1a	1064.69	-0.366788	0.112775	-3.25239	0.0011444	0.033774	WT
Bcl2a1d	2890.76	-0.38	0.120121	-3.16348	0.00155894	0.0423065	WT
Cap1	314.788	-0.386153	0.136432	-2.83036	0.00464951	0.0980134	WT
Rgs1	365.16	-0.386916	0.12565	-3.07932	0.00207475	0.0538296	WT
Il1rn	2513.76	-0.387066	0.103125	-3.75336	0.00017448	0.00702579	WT
Btg1	1007.47	-0.394656	0.106413	-3.70872	0.000208307	0.0080625	WT
Cd14	1035.37	-0.400446	0.109286	-3.66419	0.00024812	0.00888194	WT
Cytip	726.207	-0.412473	0.106032	-3.89007	0.000100214	0.0045501	WT
Tnf	7192.53	-0.421205	0.100384	-4.19593	2.71759e-05	0.00145824	WT
Sqstm1	8376.13	-0.441712	0.100254	-4.40591	1.05339e-05	0.000642509	WT
H2-K1	7497.41	-0.444269	0.0891228	-4.98491	6.1991e-07	5.85443e-05	WT
Socs3	1178.21	-0.448007	0.121621	-3.68363	0.000229935	0.00875607	WT
Ptafr	338.546	-0.451212	0.130748	-3.451	0.000558517	0.0180638	WT
Tnfaip8	210.261	-0.453893	0.15699	-2.89121	0.00383756	0.0879658	WT
Tlr2	2068.6	-0.455	0.101847	-4.46747	7.91491e-06	0.000533917	WT
Stub1	228.841	-0.463373	0.15044	-3.08011	0.00206921	0.0538296	WT
Eif1a	209.163	-0.466181	0.153977	-3.0276	0.00246502	0.0625796	WT
Bcl2a1a	1676.75	-0.46994	0.106701	-4.40429	1.06132e-05	0.000642509	WT
Hnrnpab	176.478	-0.474368	0.166396	-2.85083	0.00436055	0.0953265	WT
Tnfrsf26	224.909	-0.47748	0.146772	-3.25322	0.00114106	0.033774	WT
Slc7a11	183.937	-0.477831	0.163491	-2.92267	0.00347043	0.0825618	WT
Cdc42ep2	273.464	-0.480885	0.144055	-3.3382	0.000843218	0.025855	WT
Rasgef1b	192.241	-0.488675	0.160988	-3.03548	0.00240157	0.0616315	WT
Ybx1	1350.63	-0.488852	0.119192	-4.10138	4.10686e-05	0.00210789	WT
Sel1l	150.416	-0.491449	0.168287	-2.9203	0.0034969	0.0825618	WT
Plek	3293.81	-0.498264	0.102226	-4.87415	1.09277e-06	9.21439e-05	WT
Cxcl2	3487.47	-0.499502	0.0937231	-5.32955	9.84561e-08	1.16227e-05	WT
Ifitm3	352.615	-0.50545	0.131415	-3.84621	0.00011996	0.00524493	WT
Cxcl3	1014.62	-0.508244	0.107133	-4.74405	2.09487e-06	0.000164866	WT
Lrrc58	198.638	-0.508902	0.16442	-3.09513	0.00196728	0.0521882	WT
Irf8	268.239	-0.509212	0.16907	-3.01184	0.0025967	0.0638625	WT
Samsn1	139.936	-0.521425	0.179324	-2.90772	0.00364074	0.0851067	WT
Plau	371.126	-0.523594	0.137158	-3.81745	0.000134838	0.00568489	WT
Tnip3	287.489	-0.526233	0.134542	-3.91128	9.18091e-05	0.00425022	WT
Tmem123	1337.43	-0.527854	0.102301	-5.15981	2.47199e-07	2.6529e-05	WT
Ccl22	3203.23	-0.529801	0.0954625	-5.54983	2.85942e-08	3.55321e-06	WT
Ifitm1	271.085	-0.542827	0.137696	-3.9422	8.0737e-05	0.0038124	WT
Nfkbie	148.077	-0.554186	0.170837	-3.24394	0.00117889	0.0343624	WT
Ccr7	1347.05	-0.560689	0.109161	-5.13632	2.80164e-07	2.87595e-05	WT
Fam177a	234.438	-0.563349	0.150154	-3.7518	0.00017557	0.00702579	WT
Cdc37	255.249	-0.592546	0.153758	-3.85376	0.000116315	0.00518152	WT
Cacnb3	155.019	-0.599838	0.189019	-3.17342	0.00150653	0.0413594	WT
Clec4e	2134.28	-0.603705	0.101815	-5.9294	3.04048e-09	4.78571e-07	WT
Gpr84	93.4249	-0.604931	0.211899	-2.85481	0.00430631	0.0953265	WT
Cd86	176.796	-0.605339	0.164971	-3.66937	0.000243153	0.00888194	WT
Tnfrsf9	103.73	-0.605534	0.212215	-2.8534	0.0043254	0.0953265	WT
Malt1	439.446	-0.608503	0.116106	-5.24092	1.59781e-07	1.7964e-05	WT
Myo9b	87.2242	-0.609039	0.214742	-2.83614	0.0045662	0.0980134	WT
Ptgs2	134.646	-0.612922	0.206805	-2.96377	0.00303898	0.0732146	WT
Rsad2	91.1575	-0.616126	0.214217	-2.87617	0.00402528	0.0905112	WT
Slc3a2	945.818	-0.617314	0.0981066	-6.29227	3.12854e-10	5.6819e-08	WT
Ccl2	4149.14	-0.638799	0.111601	-5.72397	1.04064e-08	1.53559e-06	WT
Ier3	379.518	-0.643036	0.139084	-4.62338	3.77542e-06	0.000278555	WT
Cflar	127.277	-0.654734	0.186712	-3.50665	0.000453791	0.0155275	WT
Car2	160.29	-0.656573	0.18924	-3.46953	0.000521376	0.0174384	WT
Flrt3	594.291	-0.682184	0.121535	-5.61307	1.98774e-08	2.60725e-06	WT
Nfkb2	151.734	-0.682734	0.197708	-3.45324	0.000553893	0.0180638	WT
H2-Q6	175.806	-0.688799	0.169324	-4.06793	4.74334e-05	0.00233967	WT
Ccrl2	349.653	-0.690277	0.156034	-4.42389	9.69385e-06	0.000618572	WT
Pde4b	85.1395	-0.697975	0.218957	-3.18772	0.00143399	0.0398312	WT
H2-Q7	196.213	-0.738388	0.159506	-4.62921	3.67066e-06	0.000278555	WT
Il12b	216.327	-0.745135	0.167814	-4.44023	8.98614e-06	0.000589341	WT
Gem	71.7899	-0.749282	0.252009	-2.97324	0.00294676	0.0717247	WT
Acod1	3394.46	-0.804321	0.125807	-6.3933	1.62341e-10	3.48443e-08	WT
Marcksl1	144.865	-0.80771	0.221451	-3.64735	0.000264956	0.00933672	WT
Nfkbid	310.468	-0.815129	0.165171	-4.93507	8.01208e-07	7.08611e-05	WT
Ccl5	182.292	-0.815187	0.193193	-4.21954	2.44801e-05	0.00134413	WT
Tfec	138.287	-0.828706	0.180356	-4.59482	4.33113e-06	0.000309873	WT
Cxcl1	333.946	-0.874439	0.136087	-6.42559	1.3136e-10	3.446e-08	WT
Cish	387.576	-0.876351	0.138757	-6.31571	2.68921e-10	5.29101e-08	WT
Inhba	1160.21	-0.883334	0.133333	-6.62501	3.47228e-11	1.02476e-08	WT
Hivep3	83.3822	-0.888845	0.231431	-3.84065	0.000122711	0.00526766	WT
H2-Q4	150.298	-0.903253	0.199514	-4.52727	5.975e-06	0.000414911	WT
S100a8	234.242	-0.937823	0.164537	-5.69979	1.19957e-08	1.66599e-06	WT
Cebpb	71.2746	-0.94375	0.295859	-3.18987	0.00142339	0.0398312	WT
Il1b	3410.87	-1.03834	0.25855	-4.016	5.91949e-05	0.00285223	WT
Ccl7	459.686	-1.04916	0.155867	-6.73112	1.68366e-11	5.67876e-09	WT
S100a9	157.52	-1.05499	0.208443	-5.06128	4.16449e-07	4.09682e-05	WT
Fscn1	471.141	-1.12708	0.154471	-7.29637	2.95636e-13	1.74499e-10	WT

## Sheet: I231L
featurekey	baseMean	log2FoldChange	lfcSE	stat	pvalue	padj	genotype
Fos	115.02	0.429259	0.193478	2.21865	0.0265109	0.241146	I231L
Ifitm3	524.448	0.42503	0.125369	3.39023	0.000698348	0.0213709	I231L
Rps28	1650.07	0.279927	0.185799	1.50661	0.131911	0.491537	I231L
Tmsb10	2532.51	0.198746	0.19994	0.99403	0.320208	0.715316	I231L
Tfec	141.277	0.0986051	0.172167	0.572729	0.566828	0.851341	I231L
Ifitm1	86.917	0.0813938	0.266363	0.305575	0.759928	0.929235	I231L
Plau	259.627	0.0649106	0.146444	0.443245	0.657588	0.886504	I231L
Lrrc58	221.282	-0.0215764	0.144181	-0.149647	0.881043	0.967006	I231L
mt-Atp8	1339.23	-0.0354406	0.221119	-0.160278	0.872662	0.963025	I231L
H2-Ab1	8639.62	-0.0371937	0.0786495	-0.472904	0.636282	0.876091	I231L
Nfkbia	4016.57	-0.0434771	0.0760274	-0.57186	0.567417	0.851723	I231L
Sel1l	169.826	-0.0463416	0.152896	-0.303093	0.761819	0.929235	I231L
Ghitm	1027.84	-0.0563367	0.0805943	-0.699017	0.484542	0.801747	I231L
Coro1a	929.575	-0.0634848	0.094859	-0.669255	0.503333	0.808128	I231L
Srgn	1535.51	-0.0635922	0.0901784	-0.705182	0.480697	0.800505	I231L
Bcl2a1b	4114.63	-0.0888494	0.0753654	-1.17891	0.238432	0.639493	I231L
Bcl2a1d	2943.62	-0.113356	0.0789927	-1.43502	0.15128	0.524263	I231L
Sat1	1738.74	-0.113964	0.0714986	-1.59393	0.110952	0.464829	I231L
Tnfrsf26	219.374	-0.118377	0.149161	-0.793618	0.427418	0.78037	I231L
Myo9b	90.3449	-0.119103	0.20997	-0.56724	0.570551	0.854625	I231L
Ahnak	659.636	-0.139015	0.0922298	-1.50727	0.131742	0.491537	I231L
Bcl2a1a	1724	-0.15142	0.0962245	-1.57361	0.115578	0.469236	I231L
Il1rn	2885.02	-0.158098	0.0669116	-2.36279	0.0181378	0.203229	I231L
Eif1a	238.956	-0.161891	0.139233	-1.16274	0.244936	0.644379	I231L
Sh3bgrl	1328.33	-0.184377	0.0932343	-1.97757	0.0479774	0.324124	I231L
Ptpn6	454.901	-0.193716	0.110031	-1.76055	0.0783138	0.39107	I231L
Ddx5	3631.82	-0.197203	0.066831	-2.95077	0.00316981	0.06353	I231L
H2-K1	8326.98	-0.205313	0.0919022	-2.23404	0.0254806	0.236986	I231L
H2-D1	19838.7	-0.2126	0.086661	-2.45324	0.0141577	0.176246	I231L
Cap1	368.75	-0.215995	0.111976	-1.92893	0.0537393	0.332945	I231L
Tnfaip8	199.741	-0.221434	0.148469	-1.49145	0.135843	0.496288	I231L
Rgs1	409.238	-0.224636	0.114672	-1.95895	0.0501183	0.327582	I231L
Cytip	635.919	-0.242487	0.100289	-2.41789	0.015611	0.187373	I231L
Hivep3	80.922	-0.243795	0.222979	-1.09336	0.274237	0.664804	I231L
Rasgef1b	269.485	-0.247015	0.129516	-1.90721	0.0564933	0.338484	I231L
Ptafr	351.201	-0.251112	0.114657	-2.19012	0.0285152	0.24894	I231L
Tnf	8927.88	-0.265225	0.070304	-3.77254	0.000161593	0.00676315	I231L
Btg1	1199.01	-0.275716	0.0905725	-3.04415	0.0023334	0.0518818	I231L
Syngr2	739.514	-0.27865	0.110778	-2.51539	0.0118901	0.162688	I231L
Hnrnpab	196.378	-0.278954	0.145746	-1.91397	0.0556237	0.3364	I231L
Slfn2	1918.66	-0.299387	0.073161	-4.09216	4.27365e-05	0.00208864	I231L
Irf8	182.96	-0.333187	0.174116	-1.91359	0.0556726	0.3364	I231L
Ccl2	4229.73	-0.35867	0.0872767	-4.10958	3.96381e-05	0.00197912	I231L
Fam177a	223.937	-0.382948	0.168099	-2.27811	0.0227201	0.222588	I231L
Cxcl3	1568.57	-0.386013	0.0905961	-4.26081	2.03685e-05	0.00115938	I231L
Ccl22	2678.73	-0.394497	0.103028	-3.82902	0.000128655	0.00554778	I231L
Plek	3621.1	-0.398295	0.0705677	-5.64416	1.65987e-08	1.62896e-06	I231L
Sqstm1	9218.73	-0.404211	0.0682356	-5.92376	3.14664e-09	4.47767e-07	I231L
Rsad2	90.4558	-0.404561	0.214059	-1.88995	0.0587645	0.343471	I231L
H2-Q7	225.905	-0.40471	0.169526	-2.38731	0.0169722	0.197657	I231L
Slc3a2	1069.9	-0.406043	0.083253	-4.87722	1.07592e-06	7.65518e-05	I231L
Cdc42ep2	245.626	-0.44451	0.134572	-3.30313	0.000956113	0.0272764	I231L
S100a8	176.693	-0.446229	0.188301	-2.36977	0.0177991	0.201808	I231L
Tmem123	1338.32	-0.452618	0.0995048	-4.5487	5.39773e-06	0.000333955	I231L
Stub1	222.28	-0.456725	0.164455	-2.7772	0.00548298	0.0969228	I231L
Clec4e	2431.55	-0.457995	0.0787827	-5.81339	6.12195e-09	7.91958e-07	I231L
Tnip3	274.908	-0.466638	0.129001	-3.61733	0.000297656	0.0114477	I231L
Ehd1	631.182	-0.472044	0.0991546	-4.76069	1.9293e-06	0.000133922	I231L
Car2	113.534	-0.47591	0.200125	-2.37807	0.0174036	0.198886	I231L
H2-Q4	150.798	-0.483084	0.184518	-2.61809	0.00884234	0.137515	I231L
Tnfrsf9	73.0935	-0.498152	0.233511	-2.13332	0.0328988	0.265994	I231L
Ccl5	221.009	-0.508319	0.167854	-3.02834	0.00245899	0.0538331	I231L
H2-Q6	177.265	-0.516469	0.163785	-3.15334	0.00161414	0.0402969	I231L
Nfe2l2	1094.36	-0.523775	0.0794401	-6.59334	4.30052e-11	1.11266e-08	I231L
Cflar	132.17	-0.539544	0.176582	-3.05548	0.00224698	0.0507533	I231L
Cxcl2	5447.63	-0.543433	0.080842	-6.72216	1.79045e-11	5.09563e-09	I231L
Ccrl2	534.368	-0.543798	0.104747	-5.19152	2.08579e-07	1.79884e-05	I231L
Cebpb	23.9687	-0.548598	0.411861	-1.332	0.182861	1	I231L
Ccr7	1006.24	-0.554728	0.0975982	-5.6838	1.31736e-08	1.39276e-06	I231L
Ier3	568.435	-0.590433	0.104053	-5.67437	1.39204e-08	1.41491e-06	I231L
Cdc37	213.548	-0.605986	0.178067	-3.40313	0.000666193	0.0208626	I231L
Slc7a11	240.712	-0.614207	0.134073	-4.58112	4.62485e-06	0.000299144	I231L
Malt1	501.87	-0.631295	0.105659	-5.97486	2.30293e-09	3.44955e-07	I231L
Tlr2	2769.69	-0.638569	0.0779298	-8.19416	2.52355e-16	1.19701e-13	I231L
Gpr84	97.4499	-0.644614	0.208506	-3.09158	0.00199092	0.0469887	I231L
Nfkbie	149.724	-0.671251	0.173366	-3.87186	0.000108008	0.0049579	I231L
Socs3	1206.06	-0.675378	0.117259	-5.75969	8.42679e-09	9.99277e-07	I231L
Nfkbid	367.279	-0.70646	0.12119	-5.82937	5.56359e-09	7.53999e-07	I231L
Cd14	1413.31	-0.71404	0.0779157	-9.16426	4.98871e-20	3.54947e-17	I231L
Flrt3	775.288	-0.722445	0.0915782	-7.88883	3.05028e-15	1.24016e-12	I231L
Cd86	142.446	-0.730686	0.172651	-4.23216	2.31459e-05	0.00129163	I231L
Nfkb2	135.444	-0.787482	0.183365	-4.29461	1.74999e-05	0.00101642	I231L
S100a9	101.293	-0.787868	0.230115	-3.42381	0.000617498	0.0202	I231L
Acod1	3061.54	-0.809607	0.0916367	-8.83496	1.00131e-18	5.69943e-16	I231L
Samsn1	135.088	-0.833598	0.181021	-4.60498	4.1251e-06	0.000273154	I231L
Cish	283.205	-0.845606	0.13184	-6.41389	1.41852e-10	2.6914e-08	I231L
Cxcl1	484.66	-0.84807	0.109628	-7.73589	1.02684e-14	3.65297e-12	I231L
Cacnb3	128.658	-0.85017	0.189538	-4.48549	7.2745e-06	0.000440494	I231L
Ybx1	958.044	-0.85123	0.320951	-2.65221	0.00799658	0.128578	I231L
Il12b	125.797	-0.855991	0.204692	-4.18184	2.8916e-05	0.00152398	I231L
Ccl7	466.001	-0.870364	0.118494	-7.3452	2.05449e-13	6.49675e-11	I231L
Inhba	1476.77	-0.873285	0.0944136	-9.24956	2.25415e-20	2.13844e-17	I231L
Ptgs2	197.699	-0.929817	0.162182	-5.73319	9.85601e-09	1.12201e-06	I231L
Pde4b	107.602	-0.983961	0.19389	-5.07484	3.87813e-07	3.15348e-05	I231L
Fscn1	270.389	-1.00335	0.357307	-2.8081	0.00498349	0.0915033	I231L
Il1b	4193.61	-1.05087	0.080042	-13.129	2.24516e-39	6.38973e-36	I231L
Marcksl1	170.239	-1.11489	0.172288	-6.47108	9.73056e-11	2.30776e-08	I231L
Gem	76.2428	-1.16778	0.236992	-4.92751	8.32828e-07	6.07751e-05	I231L

## Sheet: KO
featurekey	baseMean	log2FoldChange	lfcSE	stat	pvalue	padj	genotype
Ifitm3	373.079	0.854095	0.406497	2.10111	0.0356311	0.645683	KO
Rps28	1455.54	0.655018	0.195359	3.35289	0.00079972	0.120991	KO
Tmsb10	2507.58	0.426225	0.182804	2.3316	0.0197217	0.502152	KO
Fos	99.0454	0.310948	0.241775	1.2861	0.198408	0.897363	KO
mt-Atp8	1130.94	0.23826	0.379826	0.627287	0.530471	0.974021	KO
H2-Q7	145.162	0.149299	0.24765	0.602861	0.546601	0.974021	KO
Srgn	1400.32	0.0785466	0.16807	0.467344	0.640254	0.983144	KO
H2-Q4	137.042	0.0442927	0.2624	0.168798	0.865955	0.988881	KO
S100a8	175.957	0.0402107	0.21853	0.184005	0.854009	0.988881	KO
Syngr2	624.027	0.0203945	0.180941	0.112713	0.910258	0.988881	KO
Samsn1	116.743	-0.00493334	0.251328	-0.019629	0.984339	0.997594	KO
Ifitm1	255.23	-0.0183201	0.171545	-0.106795	0.914952	0.988881	KO
Bcl2a1b	3987.56	-0.0240833	0.136014	-0.177065	0.859458	0.988881	KO
Sat1	1638.18	-0.0433797	0.165557	-0.262023	0.793304	0.987592	KO
Tnfrsf26	299.201	-0.0439845	0.181432	-0.24243	0.808447	0.988881	KO
Ghitm	1075.59	-0.0446535	0.15302	-0.291814	0.770428	0.986563	KO
Cxcl3	984.982	-0.0463842	0.362629	-0.127911	0.89822	0.988881	KO
H2-K1	6312.34	-0.0472586	0.19181	-0.246382	0.805387	0.988881	KO
H2-Ab1	7907.81	-0.0570492	0.116308	-0.490503	0.623778	0.98309	KO
H2-Q6	139.985	-0.0597388	0.221828	-0.269302	0.787697	0.987592	KO
Ahnak	806.106	-0.0686292	0.172689	-0.397416	0.691061	0.983144	KO
Bcl2a1d	2913.12	-0.0722206	0.150153	-0.480981	0.63053	0.983144	KO
Hnrnpab	154.999	-0.081384	0.202316	-0.402262	0.687491	0.983144	KO
Bcl2a1a	1638.93	-0.0860075	0.140864	-0.61057	0.541484	0.974021	KO
Rgs1	326.514	-0.088918	0.215782	-0.412073	0.680286	0.983144	KO
Coro1a	946.508	-0.100687	0.135376	-0.743757	0.457023	0.974021	KO
Plau	844.464	-0.111605	0.222189	-0.502299	0.615457	0.978596	KO
H2-D1	19176.3	-0.116808	0.174842	-0.66808	0.504083	0.974021	KO
Ccl5	162.766	-0.133002	0.199646	-0.666188	0.505291	0.974021	KO
Sel1l	168.956	-0.146782	0.199132	-0.737108	0.461057	0.974021	KO
Eif1a	226.154	-0.159573	0.17672	-0.902972	0.366541	0.958667	KO
Ddx5	3230.69	-0.166746	0.127128	-1.31164	0.189641	0.894952	KO
Irf8	191.959	-0.173392	0.230836	-0.751147	0.452564	0.974021	KO
Nfkbia	3988.63	-0.182469	0.132606	-1.37602	0.168814	0.870206	KO
Lrrc58	189.304	-0.188575	0.187671	-1.00482	0.314985	0.958667	KO
Il1rn	2875.35	-0.190436	0.156112	-1.21987	0.222515	0.921848	KO
S100a9	127.226	-0.196087	0.268077	-0.731457	0.4645	0.974021	KO
Stub1	191.294	-0.198872	0.263846	-0.753743	0.451003	0.974021	KO
Sh3bgrl	1295.33	-0.213331	0.143657	-1.485	0.137544	0.856125	KO
Ptpn6	361.895	-0.214335	0.160578	-1.33477	0.181953	0.893498	KO
Malt1	368.202	-0.219938	0.207963	-1.05758	0.290247	0.958667	KO
Tfec	150.627	-0.222353	0.225831	-0.984599	0.324821	0.958667	KO
Slc7a11	198.824	-0.245761	0.263954	-0.931075	0.351815	0.958667	KO
Ptgs2	106.629	-0.278909	0.265961	-1.04868	0.294324	0.958667	KO
Ptafr	373.052	-0.282423	0.18877	-1.49613	0.134621	0.84958	KO
Ccl22	2393.18	-0.283858	0.137061	-2.07103	0.0383556	0.649618	KO
Cytip	484.684	-0.286311	0.154564	-1.85239	0.0639704	0.733528	KO
Tmem123	1087.95	-0.287257	0.142872	-2.01059	0.0443684	0.693009	KO
Ccl2	5156.28	-0.288132	0.135986	-2.11883	0.0341049	0.645683	KO
Rsad2	94.6773	-0.298176	0.314396	-0.948409	0.342921	0.958667	KO
Myo9b	93.1603	-0.306076	0.247946	-1.23445	0.217036	0.920127	KO
Tnfaip8	168.553	-0.307786	0.201298	-1.52901	0.126263	0.828337	KO
Cdc42ep2	192.004	-0.312675	0.200979	-1.55576	0.119766	0.827957	KO
Btg1	759.362	-0.316407	0.146994	-2.15252	0.0313563	0.622132	KO
Clec4e	2269.97	-0.318199	0.374372	-0.849952	0.395352	0.958667	KO
Ier3	328.955	-0.320403	0.170609	-1.87799	0.0603822	0.733528	KO
Slfn2	1910.92	-0.339396	0.155706	-2.17973	0.0292776	0.61243	KO
Tnip3	280.191	-0.351358	0.190541	-1.844	0.0651828	0.733528	KO
Tnfrsf9	75.8863	-0.354989	0.254758	-1.39344	0.163488	0.870206	KO
Plek	3766.53	-0.357054	0.153326	-2.32873	0.0198736	0.502152	KO
Sqstm1	9254.53	-0.369893	0.148241	-2.49522	0.0125881	0.472585	KO
Ehd1	514.822	-0.372241	0.201783	-1.84476	0.0650729	0.733528	KO
Cdc37	195.596	-0.375429	0.262059	-1.43262	0.151968	0.870206	KO
Cd86	127.896	-0.384576	0.211907	-1.81484	0.0695488	0.733528	KO
Slc3a2	899.174	-0.401265	0.138274	-2.90195	0.0037085	0.228321	KO
Ccr7	963.592	-0.403346	0.146869	-2.7463	0.00602715	0.327261	KO
Car2	116.737	-0.409492	0.228415	-1.79276	0.0730118	0.739994	KO
Tnf	9464.19	-0.412315	0.139003	-2.96624	0.00301462	0.213046	KO
Nfe2l2	962.315	-0.431394	0.161468	-2.6717	0.00754674	0.362361	KO
Cxcl2	3671.96	-0.4431	0.136409	-3.24832	0.0011609	0.155928	KO
Nfkb2	113.18	-0.44966	0.257568	-1.74579	0.0808467	0.761331	KO
Rasgef1b	241.88	-0.474627	0.188211	-2.52178	0.0116762	0.458425	KO
Cxcl1	456.232	-0.497827	0.205714	-2.41999	0.0155209	0.500554	KO
Cebpb	55.0566	-0.500485	1.04411	-0.479342	0.631695	1	KO
Socs3	868.668	-0.504875	0.218665	-2.30889	0.0209496	0.506274	KO
Cd14	796.435	-0.507157	0.358193	-1.41588	0.156811	0.870206	KO
Ccrl2	398.121	-0.515651	0.214466	-2.40434	0.0162015	0.500554	KO
Ccl7	497.571	-0.523922	0.168525	-3.10887	0.00187803	0.181265	KO
Flrt3	567.052	-0.532605	0.199818	-2.66546	0.0076884	0.362361	KO
Gem	76.4078	-0.535766	0.275066	-1.94778	0.0514417	0.700434	KO
Cflar	147.261	-0.553883	0.276606	-2.00243	0.0452386	0.693009	KO
Nfkbie	117.647	-0.588262	0.221139	-2.66015	0.00781062	0.362361	KO
Inhba	999.679	-0.596668	0.191578	-3.11449	0.00184264	0.181265	KO
Cish	188.803	-0.600611	0.204441	-2.93783	0.00330522	0.218259	KO
Tlr2	2152.66	-0.608733	0.178118	-3.41758	0.000631813	0.107492	KO
Nfkbid	244.987	-0.635878	0.201849	-3.15027	0.00163118	0.181265	KO
Pde4b	66.8178	-0.655604	0.273765	-2.39477	0.0166308	0.500554	KO
Acod1	4258.11	-0.67435	0.385861	-1.74765	0.0805245	0.761331	KO
Gpr84	94.8929	-0.680132	0.267171	-2.54568	0.0109065	0.448925	KO
Fscn1	199.989	-0.699785	0.267808	-2.61301	0.00897497	0.388206	KO
Hivep3	75.5934	-0.702525	0.248477	-2.82732	0.00469394	0.27858	KO
Cap1	286.593	-0.703266	0.239613	-2.935	0.00333547	0.218259	KO
Il1b	2287.8	-0.706762	0.398046	-1.77558	0.0758028	0.746251	KO
Ybx1	1129.17	-0.721411	0.370268	-1.94835	0.0513732	0.700434	KO
Cacnb3	121.974	-0.740127	0.241061	-3.07029	0.00213852	0.19408	KO
Il12b	145.34	-0.766119	0.254442	-3.01098	0.00260409	0.201383	KO
Fam177a	175.238	-0.904819	0.454035	-1.99284	0.0462791	0.697079	KO
Marcksl1	88.3593	-0.939285	0.58096	-1.61678	0.105926	0.814224	KO
